# Supplementary material for: Targeting Tumor Cells Overexpressing the Human Epidermal Growth Factor Receptor 3 with Potent Drug Conjugates Based on Affibody Molecules
Source: Biomedicines. 2022 May 31;10(6):1293. doi: 10.3390/biomedicines10061293 (PMC9219639; doi:10.3390/biomedicines10061293)
Supplement: Supplementary file 1 [file biomedicines-10-01293-s001.zip]

Archive with 1 entries (1 files):
- biomedicines-1711772-supplementary.pdf
